# Supplementary material for: Assessing the predictive value of clinical factors to pathological complete response for locally advanced rectal cancer: An analysis of 124 patients
Source: Front Oncol. 2023 Mar 31;13:1125470. doi: 10.3389/fonc.2023.1125470 (PMC10102576; doi:10.3389/fonc.2023.1125470)
Supplement: Supplementary file 1 [file DataSheet_1.xlsx]

## Sheet: Sheet1
No.	Gender	Age	The chemotherapy regimens concurrently with irradiation	Radiation Dose	Time between nCRT and surgery	Cycles of consolidation chemotherapy	Pre-nCRTT stagng	Pre-nCRT N staging	Distance between tumor and anal border	Pre-nCRT CEA value	Pre-nCRT ca19-9 value	Pre-nCRT NEUT*109/L	Pre-nCRT LYM *109/L	Pre-nCRT NLR	Pre-nCRT PLR	Hb（115/150）	Proportion of tumor in enteric cavity	Longitudinal length	EMVI	Maximum thickness	Pathological type	pCR or not
1	Female	45	Capitabine（during RT）	PTV 5040cGy/28F	69days，9.8weeks	XELOX*1	T3	N2	5cm	109.3	240.1	4.31	1.53	2.81699	138.562	130.9	<1/2	5.6	No	2.1	adenocarcinoma+mucinous adenocarcinoma	non-pCR
2	Female	57	FOLFOX*2	PTV 49.5Gy/25F	71days，10.1weeks	mFOLFOX6*2	T3	N2	4cm	16.17	0.6	5.08	1.88	2.70213	140.426	129.4	≥1/2	4.3	No	1.5	adenocarcinoma	non-pCR
3	Male	49	FOLFOX*2	PTV 50Gy/25F	69days，9.8weeks	XELOX*1	T4	N2	5cm	4	62.92	3.57	1.38	2.58696	135.507	146.2	≥1/2	10.6	Yes	1.3	adenocarcinoma	non-pCR
4	Male	75	FOLFOX*2	PTV 46Gy/23F	65days，9.3weeks	0	T3	N1	8cm	3.32	6.5	5.38	2.03	2.65025	113.3	141.4	≥1/2	5	No	0.5	adenocarcinoma	non-pCR
5	Female	73	Capitabine（during RT）	PTV 45Gy/25F；	77days，11weeks	XELOX*1	T3	N2a	2cm	23.52	215.9	4.73	1.33	3.55639	125.564	136.8	≥1/2	5	No	1.3	adenocarcinoma	non-pCR
6	Male	44	Capitabine（during RT）	PTV 50Gy/25F	48days，6.8weeks	0	T4a	N2	5cm	57.95	9.37	8.35	1.45	5.75862	182.759	154	≥1/2	7	No	1.3	adenocarcinoma	non-pCR
7	Male	52	Capitabine（during RT）	PTV 50Gy/25F	77days，11weeks	XELOX*1	T3	N2	1-2cm	4.43	12.07	3.63	2.42	1.5	139.669	140.9	≥1/2	4.4	Yes	1.5	adenocarcinoma	pCR
8	Female	51	Capitabine（during RT）	PTV 45Gy/25F	77days，11weeks	mFOLFOX6 *1	T3	N2	3cm	0.6	6.87	1.78	1.89	0.941799	125.926	129.1	≥1/2	5	Yes	1.4	adenocarcinoma	non-pCR
9	Male	60	FOLFOX*2	PTV 46Gy/23F	62days，8.9weeks	XELOX*1	T3	N2	9cm	2	11.62	4.95	2.11	2.34597	131.754	149.1	≥1/2	4	No	1.6	adenocarcinoma	pCR
10	Male	64	5FU+Leucovorin*2	PTV 50Gy/25F	47days，6.7weeks	0	T3	N2	13cm	6.43	6.24	3.12	1.18	2.64407	244.068	115.6	≥1/2	7.6	Yes	1.5	adenocarcinoma	non-pCR
11	Female	32	Capitabine（during RT）	PTV 50Gy/25F	105days，15weeks	XELOX*1	T3	N1	5cm	11.38	39.19	3.48	2.06	1.68932	102.913	100.5	≥1/2	6.5	No	0.7	adenocarcinoma	non-pCR
12	Male	72	mFOLFOX6*2	PTV 50Gy/25F	55days，7.8weeks	XELOX*1	T3	N2	7cm	37.82	20.15	6.04	1.57	3.84713	135.669	132.2	≥1/2	5.8	Yes	1.58	adenocarcinoma	non-pCR
13	Male	60	XELOX*1	PTV 5040cGy/28F	6.2W	XELOX*1	T3	N1	3cm	1.49	5.87	4.09	2.08	1.96635	110.577	148.4	≥1/2	10.5	No	1.9	adenocarcinoma	non-pCR
14	Male	57	Capitabine（during RT）	PTV 45Gy/25F，CTV-H 50.4Gy/28F	65days，9.3weeks	0	T3	N2	4cm	2.77	7.94	2.4	1.4	1.71429	122.143	154	<1/2	4.07	No	0.97	adenocarcinoma	pCR
15	Male	49	Capitabine（during RT）	PTV 45Gy/25F，CTV-H 50.4Gy/28F	放疗后146days，化疗后35days	XELOX*1	T3	N2	4cm	4.48	16.71	4.51	2.11	2.13744	128.91	157.2	<1/2	2.88	Yes	1.46	adenocarcinoma	non-pCR
16	Male	62	Capitabine（during RT）	PTV 45Gy/25F，CTV-H 50.4Gy/28F	70days，10weeks	0	T3	N1	10cm	2.2	7.08	4.2	1.8	2.33333	133.333	144	≥1/2	5.8	No	1.7	adenocarcinoma	non-pCR
17	Male	48	Capitabine（during RT）	PTV 45Gy/25F，CTV-H 50.4Gy/28F	63days，9weeks	XELOX*1	T3	N2	5cm	7.29	7.31	5.17	2.69	1.92193	94.7955	143	≥1/2	5.71	No	1.81	adenocarcinoma	non-pCR
18	Male	67	Capitabine（during RT）	PTV 45Gy/25F，CTV-H 50.4Gy/28F	83days，11.9weeks	Capitabine*3	T3	N1	4cm	10.21	15.63	3.45	1.89	1.8254	104.762	152.4	≥1/2	3.75	No	1.43	adenocarcinoma	non-pCR
19	Male	30	XELOX*3	PTV 45Gy/25F，CTV-H 50.4Gy/28F	73days，10.4weeks	XELOX*1	T3	N1	5cm	7.45	65.16	3.03	1.25	2.424	185.6	162.9	≥1/2	5.27	No	1.35	adenocarcinoma	non-pCR
20	Female	53	Capitabine（during RT）	PTV 50.4Gy/28F；CTV-H 53.2Gy/28F	83days，11.9weeks	0	T4a	N2	1cm	5.81	21.63	3.27	1.39	2.35252	132.374	123	<1/2	5.28	Yes	3.4	adenocarcinoma	non-pCR
21	Male	56	Capitabine（during RT）	PTV 45Gy/25F，CTV-H 50.4Gy/28F	62days，8.6weeks	0	T4a	N2	7cm	18.73	39.91	5.03	1.91	2.63351	84.2932	145	≥1/2	4.8	No	1.26	adenocarcinoma	pCR
22	Male	32	Capitabine（during RT）	PTV 45Gy/25F	60days，8.6weeks	0	T4a	N2	9cm	2.94	9.35	4.42	1.96	2.2551	155.102	150	≥1/2	4.3	No	1	adenocarcinoma	non-pCR
23	Female	69	Capitabine（during RT）	PTV 50Gy/25F	63days，9weeks	0	T3	N1	4cm	3.51	433.5	3.25	1.14	2.85088	178.07	125.3	≥1/2	4.9	Yes	1.4	adenocarcinoma	non-pCR
24	Female	50	XELOX*2	PTV 50.4Gy/28F，CTV-H 60Gy	84days，12weeks	XELOX*1	T3	N2	7cm	4.49	28.92	3.35	1.93	1.73575	115.026	112.3	<1/2	4.1	No	1.2	adenocarcinoma	non-pCR
25	Male	46	XELOX*2	PTV 56Gy/28F	172days，24.6weeks	FOLFOX6+Bev*4	T3	N2	4cm	6.54	15.74	4.32	1.36	3.17647	106.618	140.2	<1/2	3.8	No	1.6	adenocarcinoma	non-pCR
26	Male	65	Capitabine（during RT）	PTV 45Gy/25F，CTV-H 50.4Gy/28F	83days，11.9weeks	0	T4b	N2	7cm	8.03	＜0.6	7.41	1.95	3.8	154.872	149.5	≥1/2	7.92	No	3.45	adenocarcinoma	non-pCR
27	Male	67	XELOX*1	PTV 50.4Gy/28F	60days，8.6weeks	XELOX*1	T3	N2	3cm	28.9	7.43	3.53	1.59	2.22013	137.736	140.4	≥1/2	5.9	No	1.26	mucinous adenocarcinoma	non-pCR
28	Female	69	XELOX*2	PTV 50Gy/25F，CTV-H 50.4Gy/28F	70days，10weeks	0	T3	N2	7cm	30.13	18.85	3.83	1.49	2.57047	173.826	125	≥1/2	6.6	No	1.87	adenocarcinoma	non-pCR
29	Male	53	Capitabine（during RT）	PTV 50.4Gy/28F，CTV-H 56Gy/28F	70days，10weeks	XELOX*2	T3	N2	8cm	2.07	34.7	6.81	3.2	2.12812	78.125	165.4	≥1/2	3.4	No	2.2	adenocarcinoma	pCR
30	Male	36	XELOX*3	PTV 45Gy/25F，CTV-H 50.4Gy/25F	63days，9weeks	XELOX*1	T4a	N2	2cm	0.97	3.1	4.31	1.63	2.64417	163.19	141.3	≥1/2	4.6	No	1.4	adenocarcinoma	non-pCR
31	Male	69	Capitabine（during RT）	PTV 45Gy/25F	69days，9.8weeks	0	T3	N2	5cm	42.81	27.17	4.48	2.03	2.2069	82.7586	152.2	≥1/2	6.2	Yes	1.6	adenocarcinoma	non-pCR
32	Male	46	Capitabine（during RT）	PTV 45Gy/25F，CTV-H 50.4Gy/28F	81days，11.6weeks	0	T4		4cm	1.91	8.19	4.65	2.75	1.69091	81.4545	161.8	≥1/2	4.8	No	1.3	adenocarcinoma	non-pCR
33	Male	62	Capitabine（during RT）	PTV 50.4Gy/28F	75days，10.7weeks	XELOX*1+Capitabine*1	T3	N2	8-13cm	35.21	17.91	5.93	1.87	3.17112	122.46	156	≥1/2	5.7	Yes	0.75	adenocarcinoma	non-pCR
34	Male	58	Capitabine（during RT）	PTV 50.4Gy/28F	133days，19weeks	XELOX*4	T4	N2	9cm	72.93	6.23	5.64	1.67	3.37725	202.994	106.3	<1/2	5.87	No	1.9	adenocarcinoma	non-pCR
35	Male	52	XELOX*3	PTV 56Gy/28F，CTV-H 66Gy/33F	69days，9.8weeks	XELOX*1	T3	N2	6cm	11.06	6.04	8.18	2.69	3.04089	137.175	156.6	≥1/2	6.88	No	2.26	adenocarcinoma	non-pCR
36	Male	61	Capitabine（during RT）	PTV 45Gy/25F，CTV-H 50.4Gy/28F	85days，12.1weeks	0	T4b	N2	1cm	2.75	15.64	3.32	1.71	1.94152	172.515	144.4	≥1/2	5.8	No	2.3	adenocarcinoma	pCR
37	Male	53	Capitabine（during RT）	PTV 45Gy/25F	72days，10.3weeks	0	T3	N2	6cm	1.9	14.49	3.29	1.5	2.19333	217.333	155.3	≥1/2	4.6	No	1.65	adenocarcinoma	non-pCR
38	Male	71	Capitabine（during RT）	PTV 45Gy/25F，CTV-H 50.4Gy/28F	97days，13.9weeks	0	T4	N2	3cm	1.47	6.7	2.22	1.04	2.13462	298.077	126.3	≥1/2	4.7	Yes	1.6	adenocarcinoma	non-pCR
39	Male	64	Capitabine（during RT）	PTV 45Gy/25F，CTV-H 50.4Gy/28F	341days，48.7weeks	XELOX*6	T4a	N2	10cm	6.53	11.08	3.46	1.25	2.768	237.6	101.6	≥1/2	8.5	No	3.5	adenocarcinoma	non-pCR
40	Female	65	Capitabine（during RT）	PTV 45Gy/25F，CTV-H 50.4Gy/28F	14weeks	0	T3	N2	6cm	1.34	15.8	2.42	1.14	2.12	150	137.8	≥1/2	5.16	No	1.41	adenocarcinoma	pCR
41	Male	47	XELOX*2	PTV 45Gy/25F	62days，8.9weeks	0	T4	N2	8cm	12.12	23.82	4.69	1.78	2.63483	162.921	116.2	≥1/2	8.6	No	2.5	adenocarcinoma	non-pCR
42	Male	64	Capitabine（during RT）	PTV 45Gy/25F	63days，9weeks	0	T3	N1	1cm	1.66	9.15	4.17	1.67	2.49701	136.527	144.4	≥1/2	4.54	No	1.33	adenocarcinoma	non-pCR
43	Male	60	XELOX*2	PTV 4500cGy/25F；CTV-H 5000cGy/25F	83days，11.9weeks	XELOX*2	T3	N2	7cm	9.74	21.24	5.43	2.47	2.19838	89.4737	165.1	≥1/2	5.72	No	1.12	adenocarcinoma	non-pCR
44	Male	61	Capitabine（during RT）	PTV 45Gy/25F，CTV-H 50.4Gy/28F	123days，17.6weeks	mFOLFOX6 *2	T3	N2	15cm	3.61	15.31	4.47	2.28	1.96053	96.0526	142.3	<1/2	6.79	No	1.75	adenocarcinoma	non-pCR
45	Male	66	Capitabine（during RT）	PTV 50Gy/25F	204days，29.1weeks	XELOX*4	T3	N2	3cm	29.82	30.13	5.44	2.51	2.16733	105.578	151	≥1/2	4.8	No	1.8	adenocarcinoma	non-pCR
46	Male	44	FOLFOX4*2	PTV 45Gy/25F，CTV-H 50.4Gy/28F	122days，17.4weeks	FOLFOX *2	T3	N1	4cm	34.68	＜0.6	2.18	1.16	1.87931	229.31	87	≥1/2	5.1	Yes	2.1	adenocarcinoma	non-pCR
47	Male	76	XELOX*2	PTV 45Gy/25F，CTV-H 50.4Gy/28F	97days，13.9weeks	XELOX*2	T3	N2	9cm	4.35	18.78	3.39	2.13	1.59155	81.6901	148.6	<1/2	4	No	1.1	adenocarcinoma	non-pCR
48	Female	38	Capitabine（during RT）	PTV 5040cGy/28F；CTV-H 5600cGy/28F	116days，16.6weeks	XELOX*4	T3	N2	3cm	3.54	22.34	5.51	1.37	4.0219	221.898	138.3	<1/2	4.45	No	1.9	mucinous adenocarcinoma	non-pCR
49	Male	68	Capitabine（during RT）	PTV 45Gy/25F，CTV-H 50Gy/25F	73days，10.4weeks	XELOX*2	T3	N2	3cm	28.91	18.7	4.16	1.37	3.0365	200	145.6	≥1/2	5.1	Yes	1.43	adenocarcinoma	non-pCR
50	Male	87	Capitabine（during RT）	PTV 45Gy/25F，CTV-H 50.4Gy/28F	97days，13.9weeks	FOLFOX*2	T3	N2	3cm	6.32	22.39	4.39	1.83	2.39891	146.995	154.9	≥1/2	4.9	Yes	1.5	adenocarcinoma	non-pCR
51	Female	64	Capitabine（during RT）	PTV 45Gy/25F	61days，8.7weeks	0	T3	N2	4cm	0.98	14.98	4	1.7	2.35294	157.647	126.6	≥1/2	4.96	Yes	2	adenocarcinoma	non-pCR
52	Female	63	Capitabine（during RT）	PTV 45Gy/25F	61days，8.7weeks		T4a	N2	10cm	6.98	63.06	7.62	1.59	4.79245	316.981	93.4	≥1/2	7.7	No	2.35	adenocarcinoma	non-pCR
53	Male	67	XELOX*2	PTV 45Gy/25F	73days，10.4weeks	XELOX*2	T3	N2	5cm	4.12	9.64	6.3	1.24	5.08065	220.968	145.9	<1/2	4.4	No	1.4	adenocarcinoma	pCR
54	Male	64	Capitabine（during RT）	PTV 45Gy/25F，CTV-H 50.4Gy/28F		XELOX*3	T4b	N2	7cm	66.05	213	9.38	1.13	8.30088	407.08	88.9	≥1/2	7.6	No	2.5	adenocarcinoma	pCR
55	Male	36	Capitabine（during RT）	PTV 45Gy/25F，CTV-H 50.4Gy/28F	90days，12.9weeks	FOLFOX *2	T4b	N2	5cm	335.3	564.8	3.68	2.26	1.62832	180.531	149	≥1/2	8.1	Yes	2.62	mucinous adenocarcinoma	non-pCR
56	Male	55	Capitabine（during RT）	PTV 45Gy/25F，CTV-H 50.4Gy/28F	72days，10.3weeks	0	T3	N2	4cm	4.22	4.4	2.74	1.99	1.37688	138.693	137.9	≥1/2	5.57	Yes	1.47	adenocarcinoma	non-pCR
57	Female	62	Capitabine（during RT）	PTV 45Gy/25F，CTV-H 50.4Gy/28F	76days，10.9weeks	FOLFOX*2	T3	N2	1cm	334.2	＞1000	7.12	2.46	2.89431	104.472	144.8	<1/2	5.1	No	1.9	adenocarcinoma	pCR
58	Female	59	Capitabine（during RT）	PTV 50Gy/25F	8weeks		T3	N1	4cm	2.24	8.21	2.1	2.21	0.950226	98.6425	120	<1/2	5.8	No	0.76	adenocarcinoma	non-pCR
59	Male	56	Capitabine（during RT）	PTV 50Gy/25F	9weeks	0	T4a	N2	6cm	11.45	27.2	3.51	2.82	1.24468	106.738	154.6	≥1/2	3.6	Yes	1.5	adenocarcinoma	non-pCR
60	Male	62	Capitabine（during RT）	PTV 45Gy/25F	10.8weeks		T3	N2	5cm	6.31	22.12	3.66	1.04	3.51923	288.462	143.4	≥1/2	6.4	Yes	2	adenocarcinoma	non-pCR
61	Male	47	Capitabine（during RT）	PTV 45Gy/25F	16.12.13-17.3.2(11.5w)	0	T3	N1	4cm	18.24	7.3	5.17	1.87	2.76471	98.9305	150.2	≥1/2	4	Yes	1.2	adenocarcinoma	non-pCR
62	Female	70	Capitabine（during RT）	PTV 4680cGy	14.5.27-14.7.23(8w)	XELOX*1	T3	N2	4cm	34.2	1.05	3.1	1.11	2.79279	250.45	120.3	≥1/2	5.6	No	1.6	mucinous adenocarcinoma	non-pCR
63	Male	74	XELOX*2	PTV 50Gy/25F	19.9.9-19.11.25(10.9w)	XELOX*1	T4	N2	8cm	3.61	21.78	3.69	1.33	2.77444	151.88	128.6	≥1/2	6.8	No	2.6	adenocarcinoma	non-pCR
64	Male	54	XELOX*2	PTV 45Gy/25F	19.9.11-19.12.3(11.7w)	XELOX*1	T4B	N1	10cm	15.25	25.17	2.2	1.05	2.09524	196.19	147.4	≥1/2	8.1	Yes	2.7	mucinous adenocarcinoma	non-pCR
65	Female	49	XELOX*2	PTV46Gy/23F	15.5.24-15.7.20(8w)	0	T4	N2	10cm	8	11.83	4.18	2.14	1.95327	153.738	115.5	≥1/2	4	No	1.54	adenocarcinoma	non-pCR
66	Male	56	Capitabine（during RT）	PTV 5OGy/25F	19.4.1-19.6.21(11W)	XELOX*2	T3	N2	9cm	2.1	7.89	3.2	1.42	2.25352	282.394	120.2	≥1/2	6.03	No	3.41	adenocarcinoma	non-pCR
67	Male	62	5FU+Leucovorin*2	PTV1 50Gy/25F	14.5.6-14.7.1(7.8w)	0	T3	N2	4cm	6.95	16.44	3.21	2.28	1.40789	75.8772	141.5	≥1/2	6.5	Yes	2.3	adenocarcinoma	non-pCR
68	Male	37	Capitabine（during RT）	4500cGy/25F	放疗：18.7.13--18.10.31（15weeks）	XELOX*2	T3	N2	9cm	11.61	4.98	4.94	2.01	2.45771	100.995	157.9	<1/2	3.28	No	1.45	adenocarcinoma	pCR
69	Male	58	Capitabine（during RT）	PTV 45gy/25F	19.1.13-19.4.1(11W)	XELOX*2	T3	N2	3cm	8.44	46.94	3.9	0.87	4.48276	288.506	149.3	≥1/2	4.2	No	1.1	mucinous adenocarcinoma	non-pCR
70	Male	46	Capitabine（during RT）	PTV 45Gy/25F，CTV-H 50.4Gy/28F	19.4.3-19.9.10(22W)	XELOX*4	T3	N2	4cm	41.64	15.43	6.79	1.1	6.17273	242.727	127.3	<1/2	6	No	3.9	adenocarcinoma	non-pCR
71	Male	61	Capitabine（during RT）	PTV 45Gy/25F,CTV1 5.4Gy/3F	18.10.24-19.1.7（10weeks）	FOLFOX*1	T3	N2	4cm	9.75	16.3	4.75	1.51	3.1457	272.848	75.7	≥1/2	6.32	No	1.92	adenocarcinoma	pCR
72	Female	63	Capitabine（during RT）	PTV 45Gy/25F，CTV-H 50.4Gy/28F	19.4.25-19.7.23(12.6w)	FOLFOX*1	T3	N2	14cm	7.68	24.54	3.81	2.32	1.64224	85.3448	132.3	≥1/2	8.4	No	2.2	adenocarcinoma	non-pCR
73	Male	78	Capitabine（during RT）	PTV 45Gy/25F，CTV-H 50.4Gy/28F	17.7.21-17.10.11(11.4w)	0	T3	N0	1cm	2.26	1.57	7.37	1.1	6.7	236.364	126.8	≥1/2	6.2	Yes	1	adenocarcinoma	non-pCR
74	Male	61	Capitabine（during RT）	PTV 45Gy/25F，CTV-H 50.4Gy/28F	15.12.16-16.2.25(9.8w)	0	T4a	N1	6cm	1.66	8.37	3.47	1.71	2.02924	127.485	123	≥1/2	5.8	No	1.5	adenocarcinoma	non-pCR
75	Male	55	Capitabine（during RT）	PTV 45Gy/25F，CTV-H 50.4Gy/28F	18.10.30-19.1.11（10W）	FOLFOX*2	T3	N2	3cm	93.05	478.1	3.78	1.67	2.26347	196.407	131.1	≥1/2	4.7	Yes	2.3	adenocarcinoma	pCR
76	Male	41	Capitabine（during RT）	PTV 54Gy/27F	17.6.22-17.9.11(11.3w)	XELOX*1	T3	N2	5cm	25.28	45.73	3.76	1.88	2	106.383	142.9	<1/2	6.3	Yes	1.81	adenocarcinoma	non-pCR
77	Male	46	Capitabine（during RT）	PTV 45Gy/25F	19.9.20-19.11.27(9.6w)	0	T3	N2	4cm	2.27	7.85	4.64	1.06	4.37736	246.226	152.9	<1/2	2.8	No	0.7	adenocarcinoma	non-pCR
78	Male	56	XELOX*2	PTV 5OGy/25F	16.2.3-16.3.30(7.8w)	0	T4a	N1	2cm	3.23	9.62	4.6	1.9	2.42105	119.474	142	≥1/2	10.6	Yes	1.9	adenocarcinoma	non-pCR
79	Female	41	5FU+Leucovorin*2	PTV50.4G/28F	19.2.19-19.4.29(10W)	0	T3	N2	6cm	1.27	＜0.6	2.84	1.07	2.65421	585.047	89.8	≥1/2	5	No	2.8	adenocarcinoma	non-pCR
80	Male	41	Capitabine（during RT）	PTV 5OGy/25F	19.2.22--19.5.9(11W)	XELOX*3	T4b	N1	2cm	11.64	81.81	4.65	1.46	3.18493	182.877	148.8	≥1/2	2.3	No	2.1	adenocarcinoma	non-pCR
81	Male	41	XELOX*2	PTV 50.4Gy/28F	17.6.1-17.9.1(12.8)	XELOX*1	T4	N3	6cm	2.43	53.21	5.98	1.74	3.43678	187.356	135.4	≥1/2	7.8	Yes	2.7	adenocarcinoma	non-pCR
82	Female	59	Capitabine（during RT）	PTV 5OGy/25F	16.10.8-17.1.3(12W	XELOX*1	T3b	N2	2cm	8.08	13.03	3.58	1.52	2.35526	169.737	115	≥1/2	4.7	No	1.17	adenocarcinoma	non-pCR
83	Male	52	XELOX*2	PTV 50.4G/28F	18.12.20-19.3.22(13W)	XELOX*3	T4b	N2	6cm	20.78	9.99	4.73	1.86	2.54301	139.785	142.4	≥1/2	6	Yes	1.3	adenocarcinoma	non-pCR
84	Female	46	XELOX*2	4500cGy/25F	18.10.8-18.12.19（10weeks）	0	T3	N1	7cm	1.8	9.75	5.06	1.15	4.4	266.087	115	≥1/2	5	Yes	2.02	adenocarcinoma	non-pCR
85	Male	59	Capitabine（during RT）	PTV 48Gy/24F	16.8.16-16.10.12(8w)	0	T3	N2	5cm	6.59	17.42	4.11	1.53	2.68627	121.569	133	≥1/2	4.37	No	0.92	adenocarcinoma	non-pCR
86	Male	41	Capitabine（during RT）	PTV 45Gy/25F，CTV-H 50.4Gy/28F	19.9.10-19.11.27(10w)	0	T3	N2	8cm	10.21	23.92	4.22	1.57	2.6879	140.764	139.1	≥1/2	6.37	No	2.8	adenocarcinoma	non-pCR
87	Male	64	Capitabine（during RT）	PTV 5OGy/25F	16.11.3-17.2.6(13.3w)	0	T3	N0	6cm	1.1	9.2	2.64	1.63	1.61963	88.9571	134.2	<1/2	5.4	Yes	2.9	adenocarcinoma	non-pCR
88	Female	35	Capitabine（during RT）	PTV 5OGy/25F	17.8.2-17.11.21(15w)	XELOX*3	T3	N2	6cm	1.36	11.3	3.37	1.54	2.18831	200	99.5	≥1/2	5	No	1.5	adenocarcinoma	pCR
89	Male	67	Capitabine（during RT）	PTV 45Gy/25F，CTV-H 50Gy/25F	17.6.30-17.9.21(11.5w)	0	T3	N2	8cm	38.58	22.46	2.82	1.13	2.49558	118.584	148.6	≥1/2	7	No	1.8	adenocarcinoma	non-pCR
90	Male	53	Capitabine（during RT）	PTV 45Gy/25F，CTV-H 50Gy/25F	17.1.17-17.3.28(10w)	0	T3	N2	8cm	12.13	37.83	4.66	2.67	1.74532	85.3933	140.5	<1/2	4.5	No	2.2	adenocarcinoma	non-pCR
91	Male	73	XELOX*2	PTV 50Gy/25F	19.4.23-19.6.28(9.2w)		T3	N2	6cm	6.16	21.35	4.29	1.34	3.20149	170.149	146.6	≥1/2	4.2	No	1.1	adenocarcinoma	non-pCR
92	Female	54	XELOX*2	PTV 50Gy/25F，CTV-H 70Gy/35F	16.10.20-17.1.3(10.4w)	0	T4	N2	6cm	2.72	11.56	3.5	1.2	2.91667	231.667	101.3	≥1/2	8.4	No	1.8	adenocarcinoma	non-pCR
93	Male	48	FOLFOX*2	PTV 45Gy/25F	17.5.17-17.7.27(8.5w)	FOLFOX*1	T3	N2	9cm	1.17	7.77	3.09	0.9	3.43333	210	140.4	<1/2	2.87	No	2.1	adenocarcinoma	pCR
94	Male	59	Capitabine（during RT）	PTV 45Gy/25F	17.7.13-17.12.8(16.4w)	XELOX*4	T4b	N2	1cm	1.55	9.35	4.18	2.83	1.47703	59.364	150.9	<1/2	5.4	Yes	2.3	adenocarcinoma	pCR
95	Female	65	FOLFOX*2	PTV 54Gy/30F	8W	FOLFOX6	T3	N2	3cm	18.24	48.59	5.62	1.91	2.94241	150.785	121.9	<1/2	3.6	No	1.2	adenocarcinoma	non-pCR
96	Male	54	Capitabine（during RT）	PTV 45Gy/25F,CTV-H 50.4Gy/28F,PGTV 63Gy/7F	18.10.26--19.1.7（10weeks）	FOLFOX*2	T3	N2	5cm	5.83	9.75	4.04	1.08	3.74074	239.815	151.9	<1/2	3.48	Yes	3	mucinous adenocarcinoma	non-pCR
97	Male	57	Capitabine（during RT）	PTV 45Gy/25F，CTV-H 50.4Gy/28F	15.12.5-16.3.3(12.5W)	0	T3	N1	2cm	2.45	22.98	3.9	1.3	3	142.308	127	<1/2	5.16	No	1.05	adenocarcinoma	non-pCR
98	Male	56	XELOX*2	PTV 50Gy/25F	放疗：18.7.9--18.10.31(16weeks)	XELOX*3	T3	N2	10cm	30.65	4.28	4.92	1.92	2.5625	205.208	135	≥1/2	10.4	Yes	2.93	adenocarcinoma	non-pCR
99	Female	54	XELOX*2	PTV 50Gy/25F	19.4.11-19.5.28(6.7w)	Capitabine*3	T3	N2	4cm	22.62	32.21	3.5	1.61	2.17391	172.671	103	<1/2	4.4	No	1.7	adenocarcinoma	non-pCR
100	Male	61	Capitabine（during RT）	PTV 45Gy/25F，CTV-H 50.4Gy/28F	19.5.20-19.9.4(14.9w)	0	T3	N2	8cm	3.44	5.46	3.29	2.1	1.56667	99.0476	147	<1/2	5.2	No	1.1	adenocarcinoma	non-pCR
101	Female	56	Capitabine（during RT）	PTV 45Gy/25F，CTV-H 50.4Gy/28F	16.6.16-16.8.22(9.4W)	0	T3	N2	6cm	1.63	9.55	4.44	2.56	1.73438	102.344	117.3	≥1/2	4.4	No	0.92	adenocarcinoma	non-pCR
102	Male	49	XELOX*2	PTV 5OGy/25F	19.3.19-19.5.31(10W)	XELOX*1	T4a	N2	5cm	1.79	16.73	3.84	0.85	4.51765	235.294	156.7	≥1/2	7.5	Yes	1.39	adenocarcinoma	pCR
103	Male	63	Capitabine（during RT）	PTV 45Gy/25F，CTV-H 50.4Gy/28F	17.11.3-18.7.30(38W)	XELOX*6	T3	N2	1cm	16.7	5.88	4.07	2.78	1.46403	56.1151	146.8	<1/2	3.77	No	1.33	adenocarcinoma	non-pCR
104	Male	53	Capitabine（during RT）	PTV 45Gy/25F	19.9.12-19.11.20(9.7w)	0	T4a	N2	4cm	19.77	86.14	4.42	1.05	4.20952	258.095	144.8	≥1/2	4.2	No	1.7	adenocarcinoma	non-pCR
105	Female	76	Capitabine（during RT）	PTV1 50Gy/25F	17.5.20-17.8.10(11.4W)	0	T3	N2	5cm	8.74	44.15	3.87	1.45	2.66897	142.759	143.4	≥1/2	3.91	No	1.06	adenocarcinoma	non-pCR
106	Male	62	Capitabine（during RT）	PTV 45Gy/25F，CTV-H 50.4Gy/28F	17.6.16-18.1.3(26W)	0	T3	N2	6cm	9.31	27.84	2.51	1.57	1.59873	143.949	141.9	≥1/2	7.5	Yes	0.9	adenocarcinoma	non-pCR
107	Male	44	Capitabine（during RT）	PTV50.4G/28F	19.3.2-19.6.7(13W)	XELOX*4	T3	N1	5cm	4.2	8.95	3.09	1.57	1.96815	132.484	150.6	≥1/2	2.87	No	1.21	adenocarcinoma	non-pCR
108	Male	76	Capitabine（during RT）	PTV 45Gy/25F,CTV1 5.4Gy/3F	18.11.7-19.3.29(16W)	XELOX*3	T3	N2	6cm	12.95	＜0.6	2.14	1.26	1.69841	151.587	116	≥1/2	9	No	2	adenocarcinoma	non-pCR
109	Male	56	Capitabine（during RT）	PTV 45Gy/25F，CTV-H 50.4Gy/28F	16.8.4-16.10.17(10.4W)	XELOX*1	T3	N2	5cm	3.88	15.29	5.46	2.53	2.1581	95.6522	151.4	<1/2	3	No	1.4	adenocarcinoma	non-pCR
110	Male	71	Capitabine（during RT）	CTV 5OGy/25F	17.1.5-17.3.16(10W)	0	T3	N0	4cm	1.78	9.21	5.93	1.28	4.63281	157.812	134	<1/2	5.2	No	1.3	adenocarcinoma	non-pCR
111	Female	45	Capitabine（during RT）	PTV50.4G/28F	14.6.20-14.8.28(10W)	XELOX*1	T3	N2	5cm	109.3	240.1	4.31	1.53	2.81699	138.562	130.9	≥1/2	5.6	No	1.6	adenocarcinoma+mucinous adenocarcinoma	non-pCR
112	Male	62	XELOX*3	PTV50.4G/28F	19.4.3-19.6.25(12W)	XELOX*2	T4b	N2	5cm	4.91	19.23	4.18	1.8	2.32222	140	147.7	≥1/2	5.3	Yes	2.3	adenocarcinoma	non-pCR
113	Male	57	Capitabine（during RT）	PTV 45Gy/25F，CTV-H 50.4Gy/28F	19.5.10-19.9.4(16.3w)	XELOX*4	T3	N2	8cm	6.61	4.39	2.87	1.96	1.46429	147.449	156.3	≥1/2	6	Yes	1.1	adenocarcinoma	non-pCR
114	Male	72	XELOX*2	PTV 45Gy/25F	16.8.22-16.12.1(14W)	XELOX*2	T4	N2	7cm	2.93	16.82	3.92	1.42	2.76056	183.803	146.2	<1/2	4.97	No	1.8	adenocarcinoma	non-pCR
115	Male	93	Capitabine（during RT）	PTV 45Gy/25F，CTV-H 50.4Gy/28F	19.5.15-19.7.31(10.8w)	0	T3	N2	4cm	3.6	15.3	2.31	0.82	2.81707	290.244	121.5	≥1/2	4.6	No	1.9	adenocarcinoma	pCR
116	Male	44	Capitabine（during RT）	PTV 45Gy/25F，CTV-H 50.4Gy/28F	18.10--18.12.7（7weeks）	FOLFOX*2	T3	N2	5cm	70.45	4.88	3.93	0.96	4.09375	462.5	83.4	≥1/2	4.3	No	2.1	adenocarcinoma	non-pCR
117	Male	69	XELOX*2	PTV 50Gy/25F	19.4.22-19.6.26(9.1w)	0	T3	N2	8cm	2.61	6.49	3.32	1.4	2.37143	157.857	120.2	<1/2	7.2	Yes	1.21	adenocarcinoma	non-pCR
118	Male	76	Capitabine（during RT）	PTV 48.6Gy/27F +CTV-H 12Gy/6F	17.7.14-18.9.7(7.5W)	0	T3	N2	9cm	1.33	10.46	2.56	1.74	1.47126	100.575	153.2	≥1/2	4.8	No	1.3	adenocarcinoma	non-pCR
119	Male	64	XELOX*2	CTV 5OGy/25F	17.2.18-17.4.17(8.2W)	XELOX*1	T3	N1	3cm	4.07	20.38	4.57	1.59	2.87421	93.7107	164.3	≥1/2	4.5	No	1.43	adenocarcinoma	non-pCR
120	Male	65	Capitabine（during RT）	GTV 50.4Gy/25F ;	16.12.7-17.2.9(8.8W)	XELOX*2	T4a	N2	7cm	2.67	8.95	3.56	2.37	1.50211	134.599	102.6	<1/2	3.6	No	2.3	adenocarcinoma	pCR
121	Male	47	XELOX*3	PTV 5OGy/25F	16.9.29-16.11.24(8W)	0	T4a	N2	5cm	11.4	21.18	4.2	0.75	5.6	142.667	150.6	≥1/2	10	No	1.8	adenocarcinoma	non-pCR
122	Male	59	FOLFOX4*2	PTV1 5OGy/25F	14.5.1--14.7.7(9.4W)	0	T3b	N1	6cm	4.89	5.25	3.66	1.59	2.30189	88.6792	148	≥1/2	5.6	Yes	1.9	adenocarcinoma	non-pCR
123	Male	50	XELOX*2	PTV 4600cGy/23F	18.10.24-19.1.4（10weeks）	XELOX*2	T3	N1	5cm	5.45	10.33	3.18	2.35	1.35319	117.447	138.9	<1/2	4.94	No	1.74	adenocarcinoma	non-pCR
124	Female	62	Capitabine（during RT）	PTV1 50Gy/25F	15.12.9-16.2.15(9.4W)	0	T3	N1	4cm	3.12	29.28	1.7	0.9	1.88889	246.667	123	≥1/2	3.9	No	1.6	adenocarcinoma	non-pCR
